# Supplementary material for: Comparative Analysis Based on Physiological and Transcriptomic Data between Juvenile and Adult Tree Peony (Paeonia delavayi)
Source: Int J Mol Sci. 2023 Jun 30;24(13):10906. doi: 10.3390/ijms241310906 (PMC10341753; doi:10.3390/ijms241310906)
Supplement: Supplementary file 1 [file ijms-24-10906-s001.zip]

Archive with 2 entries (2 files):
- Supplementary_Material _ S2_Annotation results of DEGs in each database.xlsx
- Supplementary_Material_S1.pdf
