# Supplementary material for: Comparative Analysis Based on Physiological and Transcriptomic Data between Juvenile and Adult Tree Peony (Paeonia delavayi)
Source: Int J Mol Sci. 2023 Jun 30;24(13):10906. doi: 10.3390/ijms241310906 (PMC10341753; doi:10.3390/ijms241310906)
Supplement: Supplementary file 1 [file ijms-24-10906-s001.zip › Supplementary_Material _ S2_Annotation results of DEGs in each database.xlsx]

## Sheet: Annotation results of the DEGs 
Note: 57 DEGs were enriched to 37 pathways, and the same gene may appear in more than one pathway, e.g. No.15 and No.17 are the same gene, so there are 73 No.'s in total. The part of the green background is the pathway associated with juvenile to adult transition and flowering
No.	Enrichment pathways	#ID	COG_class	COG_class_annotation	GO_annotation	KEGG_annotation	KOG_class	KOG_class_annotation	Pfam_annotation	Swissprot_annotation	TrEMBL_annotation	eggNOG_class	eggNOG_class_annotation	nr_annotation
1	Circadian rhythm - plant	c70450.graph_c0	--	--	Molecular Function: DNA binding (GO:0003677);; Cellular Component: nucleus (GO:0005634);;	K12133|1.0e-36|ppp:112280611|K12133 MYB-related transcription factor LHY | (RefSeq) uncharacterized protein LOC112280611	[O]	Posttranslational modification, protein turnover, chaperones	Myb-like DNA-binding domain	Protein REVEILLE 1 OS=Arabidopsis thaliana OX=3702 GN=RVE1 PE=1 SV=1	HTH myb-type domain-containing protein OS=Vitis vinifera OX=29760 GN=VITISV_012100 PE=4 SV=1	K	Transcription	PREDICTED: protein REVEILLE 1 [Vitis vinifera]
2		c70837.graph_c0	--	--	Molecular Function: zinc ion binding (GO:0008270);;	K12135|7.5e-06|thj:104802991|K12135 zinc finger protein CONSTANS | (RefSeq) zinc finger protein CONSTANS-LIKE 2-like	--	--	B-box zinc finger	B-box zinc finger protein 19 OS=Arabidopsis thaliana OX=3702 GN=BBX19 PE=1 SV=1	Putative B-box type zinc finger family protein OS=Davidia involucrata OX=16924 GN=Din_019976 PE=4 SV=1	S	Function unknown	zf-B_box domain-containing protein [Cephalotus follicularis]
3		c83340.graph_c1	--	--	Molecular Function: DNA binding (GO:0003677);; Cellular Component: nucleus (GO:0005634);; Biological Process: regulation of transcription, DNA-templated (GO:0006355);;	K16222|1.2e-38|csat:104726841|K16222 Dof zinc finger protein DOF5.5 | (RefSeq) cyclic dof factor 1-like	--	--	Dof domain, zinc finger	Cyclic dof factor 3 OS=Arabidopsis thaliana OX=3702 GN=CDF3 PE=1 SV=2	Cyclic dof factor 3 isoform X1 OS=Gossypium australe OX=47621 GN=EPI10_027315 PE=4 SV=1	K	Transcription	cyclic dof factor 3 isoform X1 [Gossypium australe]
4		c83958.graph_c0	--	--	Biological Process: reproduction (GO:0000003);; Biological Process: developmental process involved in reproduction (GO:0003006);; Molecular Function: molecular_function (GO:0003674);; Molecular Function: DNA-binding transcription factor activity (GO:0003700);; Molecular Function: binding (GO:0005488);; Molecular Function: protein binding (GO:0005515);; Cellular Component: cellular_component (GO:0…	K12135|8.1e-42|thj:104802991|K12135 zinc finger protein CONSTANS | (RefSeq) zinc finger protein CONSTANS-LIKE 2-like	[K]	Transcription	B-box zinc finger;; CCT motif	Zinc finger protein CONSTANS-LIKE 2 OS=Arabidopsis thaliana OX=3702 GN=COL2 PE=1 SV=1	Uncharacterized protein OS=Vitis vinifera OX=29760 GN=VITISV_035527 PE=3 SV=1	K	Transcription	hypothetical protein VITISV_035527 [Vitis vinifera]
5		c84340.graph_c1	--	--	Molecular Function: DNA binding (GO:0003677);; Cellular Component: nucleus (GO:0005634);;	K12133|1.7e-26|ppp:112280611|K12133 MYB-related transcription factor LHY | (RefSeq) uncharacterized protein LOC112280611	[O]	Posttranslational modification, protein turnover, chaperones	Myb-like DNA-binding domain	Protein REVEILLE 8 OS=Arabidopsis thaliana OX=3702 GN=RVE8 PE=2 SV=1	Putative MYB transcription factor (Fragment) OS=Davidia involucrata OX=16924 GN=Din_001790 PE=4 SV=1	K	Transcription	hypothetical protein MANES_09G079800 [Manihot esculenta]
6		c89148.graph_c0	--	--	Biological Process: reproduction (GO:0000003);; Molecular Function: regulatory region nucleic acid binding (GO:0001067);; Biological Process: response to acid chemical (GO:0001101);; Biological Process: developmental process involved in reproduction (GO:0003006);; Molecular Function: molecular_function (GO:0003674);; Molecular Function: nucleic acid binding (GO:0003676);; Molecular Function: DNA …	K12133|1.1e-113|vvi:100250535|K12133 MYB-related transcription factor LHY | (RefSeq) protein LHY	[O]	Posttranslational modification, protein turnover, chaperones	Myb-like DNA-binding domain	Protein LHY OS=Arabidopsis thaliana OX=3702 GN=LHY PE=1 SV=2	HTH myb-type domain-containing protein OS=Vitis vinifera OX=29760 GN=VIT_15s0048g02410 PE=4 SV=1	K	Transcription	PREDICTED: protein LHY isoform X3 [Vitis vinifera]
7	Plant hor-mone signal transduction	c41494.graph_c0	--	--	Molecular Function: DNA-binding transcription factor activity (GO:0003700);; Cellular Component: nucleus (GO:0005634);; Biological Process: response to gibberellin (GO:0009739);;	K14494|2.6e-12|lang:109329934|K14494 DELLA protein | (RefSeq) DELLA protein GAI-like	--	--	GRAS domain family	Scarecrow-like protein 3 OS=Arabidopsis thaliana OX=3702 GN=SCL3 PE=1 SV=1	GRAS domain-containing protein OS=Acer yangbiense OX=1000413 GN=EZV62_017233 PE=3 SV=1	K	Transcription	hypothetical protein EZV62_017233 [Acer yangbiense]
8		c53132.graph_c0	--	--	Biological Process: response to auxin (GO:0009733);;	K14488|3.1e-41|vvi:100259386|K14488 SAUR family protein | (RefSeq) auxin-responsive protein SAUR32-like	--	--	Auxin responsive protein	--	Auxin-responsive protein SAUR32 OS=Vitis vinifera OX=29760 GN=SAUR32_2 PE=3 SV=1	S	Function unknown	PREDICTED: auxin-responsive protein SAUR32-like [Vitis vinifera]
9		c71307.graph_c0	--	--	Molecular Function: DNA binding (GO:0003677);; Cellular Component: nucleus (GO:0005634);; Cellular Component: host cell nucleus (GO:0042025);; Molecular Function: metal ion binding (GO:0046872);;	K13415|1.7e-19|mdm:103413440|K13415 protein brassinosteroid insensitive 1 [EC:2.7.10.1 2.7.11.1] | (RefSeq) uncharacterized protein LOC103413440 isoform X1	--	--	SBP domain	Squamosa promoter-binding-like protein 3 OS=Oryza sativa subsp. indica OX=39946 GN=SPL3 PE=2 SV=1	SBP-type domain-containing protein OS=Vitis vinifera OX=29760 GN=VIT_11s0065g00170 PE=4 SV=1	S	Function unknown	promoter-binding protein SPL10 [Vitis vinifera]
10		c86094.graph_c1	--	--	Molecular Function: DNA binding (GO:0003677);; Cellular Component: nucleus (GO:0005634);; Biological Process: regulation of transcription, DNA-templated (GO:0006355);; Biological Process: auxin-activated signaling pathway (GO:0009734);;	K14486|7.3e-119|vvi:100257618|K14486 auxin response factor | (RefSeq) auxin response factor 7	--	--	Auxin response factor	Auxin response factor 7 OS=Arabidopsis thaliana OX=3702 GN=ARF7 PE=1 SV=2	Auxin response factor OS=Cephalotus follicularis OX=3775 GN=CFOL_v3_19718 PE=3 SV=1	K	Transcription	AUX_IAA domain-containing protein/B3 domain-containing protein/Auxin_resp domain-containing protein [Cephalotus follicularis]
11		c91193.graph_c0	[T]	Signal transduction mechanisms	Molecular Function: protein serine/threonine kinase activity (GO:0004674);; Molecular Function: ATP binding (GO:0005524);; Cellular Component: integral component of membrane (GO:0016021);;	K13416|1.3e-36|adu:107481749|K13416 brassinosteroid insensitive 1-associated receptor kinase 1 [EC:2.7.10.1 2.7.11.1] | (RefSeq) BRASSINOSTEROID INSENSITIVE 1-associated receptor kinase 1-like isoform X1	--	--	Protein kinase domain;; Protein tyrosine and serine/threonine kinase	PR5-like receptor kinase OS=Arabidopsis thaliana OX=3702 GN=PR5K PE=1 SV=1	Protein kinase domain-containing protein OS=Fagus sylvatica OX=28930 GN=FSB_LOCUS40538 PE=3 SV=1	T	Signal transduction mechanisms	Rust resistance kinase Lr10 [Vitis vinifera]
12		c91313.graph_c3	[T]	Signal transduction mechanisms	Molecular Function: protein kinase activity (GO:0004672);; Molecular Function: ATP binding (GO:0005524);; Cellular Component: integral component of membrane (GO:0016021);; Biological Process: recognition of pollen (GO:0048544);;	K13416|2.7e-54|adu:107481750|K13416 brassinosteroid insensitive 1-associated receptor kinase 1 [EC:2.7.10.1 2.7.11.1] | (RefSeq) BRASSINOSTEROID INSENSITIVE 1-associated receptor kinase 1 isoform X1	--	--	Protein kinase domain;; Protein tyrosine and serine/threonine kinase;; S-locus glycoprotein domain;; D-mannose binding lectin	G-type lectin S-receptor-like serine/threonine-protein kinase LECRK2 OS=Oryza sativa subsp. indica OX=39946 GN=LECRK2 PE=2 SV=1	Uncharacterized protein OS=Nyssa sinensis OX=561372 GN=F0562_005728 PE=4 SV=1	T	Signal transduction mechanisms	G-type lectin S-receptor-like serine/threonine-protein kinase LECRK1 [Syzygium oleosum]
13		c91922.graph_c0	[T]	Signal transduction mechanisms	Molecular Function: protein kinase activity (GO:0004672);; Molecular Function: ATP binding (GO:0005524);; Cellular Component: integral component of membrane (GO:0016021);;	K13415|1.6e-120|han:110929858|K13415 protein brassinosteroid insensitive 1 [EC:2.7.10.1 2.7.11.1] | (RefSeq) systemin receptor SR160-like	--	--	Protein kinase domain;; Protein tyrosine and serine/threonine kinase;; Leucine Rich repeats (2 copies);; Leucine rich repeat;; Leucine Rich Repeat;; F-box associated;; F-box domain;; F-box-like	MDIS1-interacting receptor like kinase 2 OS=Arabidopsis thaliana OX=3702 GN=MIK2 PE=1 SV=3	Protein kinase domain-containing protein OS=Fagus sylvatica OX=28930 GN=FSB_LOCUS41600 PE=4 SV=1	T	Signal transduction mechanisms	MDIS1-interacting receptor like kinase 2-like [Quercus suber]
14	starch and sucrose metabolism	c67297.graph_c0	--	--	Molecular Function: hydrolase activity, hydrolyzing O-glycosyl compounds (GO:0004553);; Biological Process: carbohydrate metabolic process (GO:0005975);;	K19891|1.5e-58|ath:AT2G01630|K19891 glucan endo-1,3-beta-glucosidase 1/2/3 [EC:3.2.1.39] | (RefSeq) O-Glycosyl hydrolases family 17 protein	--	--	Glycosyl hydrolases family 17	Glucan endo-1,3-beta-glucosidase, acidic isoform PR-Q' OS=Nicotiana tabacum OX=4097 PE=1 SV=1	Glucan endo-1,3-beta-D-glucosidase OS=Vitis hybrid cultivar OX=241073 GN=tam-GL PE=2 SV=1	G	Carbohydrate transport and metabolism	glucan endo-1,3-beta-glucosidase, acidic-like isoform X1 [Camellia sinensis]
15		c82355.graph_c0	[G]	Carbohydrate transport and metabolism	Molecular Function: catalytic activity (GO:0003824);; Biological Process: trehalose biosynthetic process (GO:0005992);;	K16055|0.0e+00|vvi:100251811|K16055 trehalose 6-phosphate synthase/phosphatase [EC:2.4.1.15 3.1.3.12] | (RefSeq) probable alpha,alpha-trehalose-phosphate synthase [UDP-forming] 9	[G]	Carbohydrate transport and metabolism	Glycosyltransferase family 20;; Trehalose-phosphatase;; haloacid dehalogenase-like hydrolase	Probable alpha,alpha-trehalose-phosphate synthase [UDP-forming] 9 OS=Arabidopsis thaliana OX=3702 GN=TPS9 PE=2 SV=1	Trehalose-6-phosphate synthase 4 OS=Betula platyphylla OX=78630 GN=TPS4 PE=2 SV=1	G	Carbohydrate transport and metabolism	PREDICTED: probable alpha,alpha-trehalose-phosphate synthase [UDP-forming] 9 [Vitis vinifera]
16		c84316.graph_c3	[G]	Carbohydrate transport and metabolism	Molecular Function: trehalose-phosphatase activity (GO:0004805);; Biological Process: trehalose biosynthetic process (GO:0005992);;	K01087|3.9e-175|mesc:110627838|K01087 trehalose 6-phosphate phosphatase [EC:3.1.3.12] | (RefSeq) probable trehalose-phosphate phosphatase J	[G]	Carbohydrate transport and metabolism	Trehalose-phosphatase	Probable trehalose-phosphate phosphatase J OS=Arabidopsis thaliana OX=3702 GN=TPPJ PE=1 SV=1	Trehalose 6-phosphate phosphatase OS=Davidia involucrata OX=16924 GN=Din_027468 PE=3 SV=1	G	Carbohydrate transport and metabolism	probable trehalose-phosphate phosphatase J [Manihot esculenta]
17		c82355.graph_c0	[G]	Carbohydrate transport and metabolism	Molecular Function: catalytic activity (GO:0003824);; Biological Process: trehalose biosynthetic process (GO:0005992);;	K16055|0.0e+00|vvi:100251811|K16055 trehalose 6-phosphate synthase/phosphatase [EC:2.4.1.15 3.1.3.12] | (RefSeq) probable alpha,alpha-trehalose-phosphate synthase [UDP-forming] 9	[G]	Carbohydrate transport and metabolism	Glycosyltransferase family 20;; Trehalose-phosphatase;; haloacid dehalogenase-like hydrolase	Probable alpha,alpha-trehalose-phosphate synthase [UDP-forming] 9 OS=Arabidopsis thaliana OX=3702 GN=TPS9 PE=2 SV=1	Trehalose-6-phosphate synthase 4 OS=Betula platyphylla OX=78630 GN=TPS4 PE=2 SV=1	G	Carbohydrate transport and metabolism	PREDICTED: probable alpha,alpha-trehalose-phosphate synthase [UDP-forming] 9 [Vitis vinifera]
18	Plant-pathogen interaction	c73459.graph_c0	--	--	Molecular Function: molecular_function (GO:0003674);; Molecular Function: binding (GO:0005488);; Molecular Function: calcium ion binding (GO:0005509);; Cellular Component: cellular_component (GO:0005575);; Cellular Component: obsolete cell (GO:0005623);; Cellular Component: plasma membrane (GO:0005886);; Biological Process: response to stress (GO:0006950);; Biological Process: defense response (G…	K13448|2.0e-59|vvi:100264151|K13448 calcium-binding protein CML | (RefSeq) probable calcium-binding protein CML35	[T]	Signal transduction mechanisms	EF hand;; EF-hand domain pair;; EF hand;; EF-hand domain;; EF-hand domain pair;; EF-hand domain;; Secreted protein acidic and rich in cysteine Ca binding region	Probable calcium-binding protein CML35 OS=Arabidopsis thaliana OX=3702 GN=CML35 PE=2 SV=2	Calmodulin-like protein 60 OS=Vitis amurensis OX=103351 GN=CML60 PE=2 SV=1	T	Signal transduction mechanisms	calmodulin-like protein 60 [Vitis amurensis]
19		c81779.graph_c0	--	--	Molecular Function: DNA binding (GO:0003677);;	K15397|5.6e-11|cpep:111776416|K15397 3-ketoacyl-CoA synthase [EC:2.3.1.199] | (RefSeq) 3-ketoacyl-CoA synthase 17-like	[O]	Posttranslational modification, protein turnover, chaperones	Myb-like DNA-binding domain	Protein RADIALIS-like 3 OS=Arabidopsis thaliana OX=3702 GN=RL3 PE=2 SV=1	Uncharacterized protein OS=Gossypium tomentosum OX=34277 GN=ES332_D11G118100v1 PE=4 SV=1	O	Posttranslational modification, protein turnover, chaperones	PREDICTED: protein RADIALIS-like 3 isoform X1 [Gossypium raimondii]
20		c84169.graph_c0	[T]	Signal transduction mechanisms	Molecular Function: protein kinase activity (GO:0004672);; Molecular Function: ATP binding (GO:0005524);; Cellular Component: endosome (GO:0005768);; Cellular Component: plasma membrane (GO:0005886);; Biological Process: receptor-mediated endocytosis (GO:0006898);; Biological Process: regulation of anion channel activity (GO:0010359);; Cellular Component: integral component of membrane (GO:001602…	K13420|7.9e-156|vvi:100253808|K13420 LRR receptor-like serine/threonine-protein kinase FLS2 [EC:2.7.11.1] | (RefSeq) FLS2; LRR receptor-like serine/threonine-protein kinase FLS2	--	--	Leucine rich repeat;; Protein kinase domain;; Leucine Rich repeats (2 copies);; Protein tyrosine and serine/threonine kinase;; Leucine Rich Repeat;; Leucine rich repeat N-terminal domain	LRR receptor-like serine/threonine-protein kinase FLS2 OS=Arabidopsis thaliana OX=3702 GN=FLS2 PE=1 SV=1	LRR receptor-like serine/threonine-protein kinase OS=Actinidia chinensis var. chinensis OX=1590841 GN=CEY00_Acc06484 PE=3 SV=1	T	Signal transduction mechanisms	LRR receptor-like serine/threonine-protein kinase [Actinidia chinensis var. chinensis]
21		c91193.graph_c0	[T]	Signal transduction mechanisms	Molecular Function: protein serine/threonine kinase activity (GO:0004674);; Molecular Function: ATP binding (GO:0005524);; Cellular Component: integral component of membrane (GO:0016021);;	K13416|1.3e-36|adu:107481749|K13416 brassinosteroid insensitive 1-associated receptor kinase 1 [EC:2.7.10.1 2.7.11.1] | (RefSeq) BRASSINOSTEROID INSENSITIVE 1-associated receptor kinase 1-like isoform X1	--	--	Protein kinase domain;; Protein tyrosine and serine/threonine kinase	PR5-like receptor kinase OS=Arabidopsis thaliana OX=3702 GN=PR5K PE=1 SV=1	Protein kinase domain-containing protein OS=Fagus sylvatica OX=28930 GN=FSB_LOCUS40538 PE=3 SV=1	T	Signal transduction mechanisms	Rust resistance kinase Lr10 [Vitis vinifera]
22		c91313.graph_c3	[T]	Signal transduction mechanisms	Molecular Function: protein kinase activity (GO:0004672);; Molecular Function: ATP binding (GO:0005524);; Cellular Component: integral component of membrane (GO:0016021);; Biological Process: recognition of pollen (GO:0048544);;	K13416|2.7e-54|adu:107481750|K13416 brassinosteroid insensitive 1-associated receptor kinase 1 [EC:2.7.10.1 2.7.11.1] | (RefSeq) BRASSINOSTEROID INSENSITIVE 1-associated receptor kinase 1 isoform X1	--	--	Protein kinase domain;; Protein tyrosine and serine/threonine kinase;; S-locus glycoprotein domain;; D-mannose binding lectin	G-type lectin S-receptor-like serine/threonine-protein kinase LECRK2 OS=Oryza sativa subsp. indica OX=39946 GN=LECRK2 PE=2 SV=1	Uncharacterized protein OS=Nyssa sinensis OX=561372 GN=F0562_005728 PE=4 SV=1	T	Signal transduction mechanisms	G-type lectin S-receptor-like serine/threonine-protein kinase LECRK1 [Syzygium oleosum]
23	Fatty acid elongation	c81779.graph_c0	--	--	Molecular Function: DNA binding (GO:0003677);;	K15397|5.6e-11|cpep:111776416|K15397 3-ketoacyl-CoA synthase [EC:2.3.1.199] | (RefSeq) 3-ketoacyl-CoA synthase 17-like	[O]	Posttranslational modification, protein turnover, chaperones	Myb-like DNA-binding domain	Protein RADIALIS-like 3 OS=Arabidopsis thaliana OX=3702 GN=RL3 PE=2 SV=1	Uncharacterized protein OS=Gossypium tomentosum OX=34277 GN=ES332_D11G118100v1 PE=4 SV=1	O	Posttranslational modification, protein turnover, chaperones	PREDICTED: protein RADIALIS-like 3 isoform X1 [Gossypium raimondii]
24	Fatty acid degradation	c84027.graph_c0	[QV]	--	Molecular Function: monooxygenase activity (GO:0004497);; Molecular Function: iron ion binding (GO:0005506);; Cellular Component: integral component of membrane (GO:0016021);; Molecular Function: oxidoreductase activity, acting on paired donors, with incorporation or reduction of molecular oxygen (GO:0016705);; Molecular Function: heme binding (GO:0020037);;	K07425|5.5e-156|ccaj:109816127|K07425 long-chain fatty acid omega-monooxygenase [EC:1.14.14.80] | (RefSeq) cytochrome P450 CYP72A219-like isoform X1	[QI]	--	Cytochrome P450	Cytochrome P450 CYP72A219 OS=Panax ginseng OX=4054 PE=2 SV=1	Cytochrome P450, putative OS=Theobroma cacao OX=3641 GN=TCM_020827 PE=3 SV=1	Q	Secondary metabolites biosynthesis, transport and catabolism	cytochrome P450 CYP72A219-like [Herrania umbratica]
25	Alanine, aspartate and glutamate metabolism	c66542.graph_c0	[E]	Amino acid transport and metabolism	Molecular Function: asparagine synthase (glutamine-hydrolyzing) activity (GO:0004066);; Molecular Function: ATP binding (GO:0005524);; Biological Process: asparagine biosynthetic process (GO:0006529);; Biological Process: glutamine metabolic process (GO:0006541);;	K01953|5.3e-146|vvi:100241610|K01953 asparagine synthase (glutamine-hydrolysing) [EC:6.3.5.4] | (RefSeq) asparagine synthetase [glutamine-hydrolyzing]-like	[E]	Amino acid transport and metabolism	Asparagine synthase	Asparagine synthetase [glutamine-hydrolyzing] 1 OS=Arabidopsis thaliana OX=3702 GN=ASN1 PE=2 SV=2	Asparagine synthetase [glutamine-hydrolyzing] OS=Vitis vinifera OX=29760 PE=2 SV=1	E	Amino acid transport and metabolism	Asparagine synthetase [glutamine-hydrolyzing] 1 [Vitis vinifera]
26	Terpenoid backbone biosynthesis	c76444.graph_c0	--	--	Molecular Function: magnesium ion binding (GO:0000287);; Molecular Function: terpene synthase activity (GO:0010333);;	K12742|1.7e-195|dzi:111282169|K12742 isoprene synthase [EC:4.2.3.27] | (RefSeq) probable terpene synthase 12	--	--	Terpene synthase family, metal binding domain;; Terpene synthase family 2, C-terminal metal binding;; Terpene synthase, N-terminal domain	Probable terpene synthase 12 OS=Ricinus communis OX=3988 GN=TPS12 PE=3 SV=1	Uncharacterized protein OS=Carpinus fangiana OX=176857 GN=FH972_014469 PE=4 SV=1	S	Function unknown	probable terpene synthase 12 [Durio zibethinus]
27	RNA transport	c70652.graph_c2	[J]	Translation, ribosomal structure and biogenesis	Molecular Function: translation elongation factor activity (GO:0003746);; Molecular Function: GTPase activity (GO:0003924);; Molecular Function: GTP binding (GO:0005525);;	K03231|1.9e-177|qsu:112019011|K03231 elongation factor 1-alpha | (RefSeq) elongation factor 1-alpha	[J]	Translation, ribosomal structure and biogenesis	Elongation factor Tu GTP binding domain;; Elongation factor Tu C-terminal domain;; Elongation factor Tu domain 2	Elongation factor 1-alpha OS=Manihot esculenta OX=3983 GN=EF1 PE=3 SV=1	Elongation factor 1-alpha OS=Anthurium amnicola OX=1678845 GN=Ef1alpha48D_1 PE=3 SV=1	J	Translation, ribosomal structure and biogenesis	translation elongation factor 1-alpha [Capsaspora owczarzaki ATCC 30864]
28		c74012.graph_c2	--	--	--	K03239|2.2e-15|ath:AT1G53900|K03239 translation initiation factor eIF-2B subunit alpha | (RefSeq) Eukaryotic translation initiation factor 2B (eIF-2B) family protein	--	--	LURP-one-related	Protein LURP-one-related 8 OS=Arabidopsis thaliana OX=3702 GN=At2g38640 PE=2 SV=1	Uncharacterized protein OS=Davidia involucrata OX=16924 GN=Din_029132 PE=3 SV=1	S	Function unknown	hypothetical protein CMV_005630 [Castanea mollissima]
29		c90906.graph_c0	--	--	--	K14297|1.2e-27|mtr:MTR_1g066430|K14297 nuclear pore complex protein Nup98-Nup96 | (RefSeq) zinc finger, C3HC4 type (RING finger) protein	[O]	Posttranslational modification, protein turnover, chaperones	Ring finger domain;; RING-H2 zinc finger domain;; Zinc finger, C3HC4 type (RING finger);; Zinc finger, C3HC4 type (RING finger)	Probable E3 ubiquitin-protein ligase HIP1 OS=Oryza sativa subsp. japonica OX=39947 GN=HIP1 PE=1 SV=2	RING-type domain-containing protein OS=Davidia involucrata OX=16924 GN=Din_027950 PE=4 SV=1	O	Posttranslational modification, protein turnover, chaperones	probable E3 ubiquitin-protein ligase RHG1A isoform X2 [Quercus lobata]
30		c92021.graph_c0	--	--	Molecular Function: DNA binding (GO:0003677);; Cellular Component: nucleus (GO:0005634);;	K14292|5.9e-19|cann:107850838|K14292 trimethylguanosine synthase [EC:2.1.1.-] | (RefSeq) uncharacterized LOC107850838	--	--	--	WUSCHEL-related homeobox 1 OS=Arabidopsis thaliana OX=3702 GN=WOX1 PE=2 SV=2	Homeobox domain-containing protein OS=Corchorus capsularis OX=210143 GN=CCACVL1_18194 PE=4 SV=1	K	Transcription	hypothetical protein CCACVL1_18194 [Corchorus capsularis]
31	Glycerophospholipid metabolism	c74958.graph_c0		--	--	Molecular Function: phosphoric diester hydrolase activity (GO:0008081);; Biological Process: glycerophospholipid catabolic process (GO:0046475);;	K18696|3.4e-120|zju:107417562|K18696 glycerophosphodiester phosphodiesterase [EC:3.1.4.46] | (RefSeq) glycerophosphodiester phosphodiesterase GDPD1, chloroplastic-like	[R]	General function prediction only	Glycerophosphoryl diester phosphodiesterase family	Glycerophosphodiester phosphodiesterase GDPD2 OS=Arabidopsis thaliana OX=3702 GN=GDPD2 PE=2 SV=1	Glycerophosphodiester phosphodiesterase OS=Populus trichocarpa OX=3694 GN=POPTR_001G061100 PE=4 SV=1	C	Energy production and conversion
32		c83737.graph_c0		--	--	Biological Process: lipid metabolic process (GO:0006629);; Molecular Function: phosphoric diester hydrolase activity (GO:0008081);;	K18696|2.0e-83|pop:18107142|K18696 glycerophosphodiester phosphodiesterase [EC:3.1.4.46] | (RefSeq) glycerophosphodiester phosphodiesterase GDPD1, chloroplastic	[R]	General function prediction only	Glycerophosphoryl diester phosphodiesterase family	Glycerophosphodiester phosphodiesterase GDPD2 OS=Arabidopsis thaliana OX=3702 GN=GDPD2 PE=2 SV=1	Glycerophosphodiester phosphodiesterase OS=Actinidia chinensis var. chinensis OX=1590841 GN=CEY00_Acc05550 PE=4 SV=1	C	Energy production and conversion
33		c83919.graph_c1	[I]	Lipid transport and metabolism	Biological Process: lipid metabolic process (GO:0006629);; Molecular Function: phosphoric diester hydrolase activity (GO:0008081);;	K18696|3.0e-172|pavi:110764432|K18696 glycerophosphodiester phosphodiesterase [EC:3.1.4.46] | (RefSeq) glycerophosphodiester phosphodiesterase GDPD1, chloroplastic-like	[R]	General function prediction only	Glycerophosphoryl diester phosphodiesterase family	Glycerophosphodiester phosphodiesterase GDPD1, chloroplastic OS=Arabidopsis thaliana OX=3702 GN=GDPD1 PE=1 SV=1	Glycerophosphodiester phosphodiesterase OS=Actinidia chinensis var. chinensis OX=1590841 GN=CEY00_Acc05550 PE=4 SV=1	C	Energy production and conversion	Glycerophosphodiester phosphodiesterase [Actinidia chinensis var. chinensis]
34	Amino sugar and nucleotide sugar metabolism	c79831.graph_c0	--	--	Molecular Function: protein kinase activity (GO:0004672);; Molecular Function: ATP binding (GO:0005524);; Biological Process: carbohydrate metabolic process (GO:0005975);; Molecular Function: chitin binding (GO:0008061);; Cellular Component: integral component of membrane (GO:0016021);;	K01183|1.6e-60|nnu:104610684|K01183 chitinase [EC:3.2.1.14] | (RefSeq) chitotriosidase-1-like	[G]	Carbohydrate transport and metabolism	Glycosyl hydrolases family 18	Class V chitinase OS=Arabidopsis thaliana OX=3702 GN=ChiC PE=1 SV=1	Putative cysteine-rich receptor-like protein kinase 35 OS=Davidia involucrata OX=16924 GN=Din_009494 PE=4 SV=1	T	Signal transduction mechanisms	cysteine-rich receptor-like protein kinase 19 [Vitis riparia]
35	MAPK signaling pathway - plant	c84169.graph_c0	[T]	Signal transduction mechanisms	Molecular Function: protein kinase activity (GO:0004672);; Molecular Function: ATP binding (GO:0005524);; Cellular Component: endosome (GO:0005768);; Cellular Component: plasma membrane (GO:0005886);; Biological Process: receptor-mediated endocytosis (GO:0006898);; Biological Process: regulation of anion channel activity (GO:0010359);; Cellular Component: integral component of membrane (GO:001602…	K13420|7.9e-156|vvi:100253808|K13420 LRR receptor-like serine/threonine-protein kinase FLS2 [EC:2.7.11.1] | (RefSeq) FLS2; LRR receptor-like serine/threonine-protein kinase FLS2	--	--	Leucine rich repeat;; Protein kinase domain;; Leucine Rich repeats (2 copies);; Protein tyrosine and serine/threonine kinase;; Leucine Rich Repeat;; Leucine rich repeat N-terminal domain	LRR receptor-like serine/threonine-protein kinase FLS2 OS=Arabidopsis thaliana OX=3702 GN=FLS2 PE=1 SV=1	LRR receptor-like serine/threonine-protein kinase OS=Actinidia chinensis var. chinensis OX=1590841 GN=CEY00_Acc06484 PE=3 SV=1	T	Signal transduction mechanisms	LRR receptor-like serine/threonine-protein kinase [Actinidia chinensis var. chinensis]
36		c91193.graph_c0	[T]	Signal transduction mechanisms	Molecular Function: protein serine/threonine kinase activity (GO:0004674);; Molecular Function: ATP binding (GO:0005524);; Cellular Component: integral component of membrane (GO:0016021);;	K13416|1.3e-36|adu:107481749|K13416 brassinosteroid insensitive 1-associated receptor kinase 1 [EC:2.7.10.1 2.7.11.1] | (RefSeq) BRASSINOSTEROID INSENSITIVE 1-associated receptor kinase 1-like isoform X1	--	--	Protein kinase domain;; Protein tyrosine and serine/threonine kinase	PR5-like receptor kinase OS=Arabidopsis thaliana OX=3702 GN=PR5K PE=1 SV=1	Protein kinase domain-containing protein OS=Fagus sylvatica OX=28930 GN=FSB_LOCUS40538 PE=3 SV=1	T	Signal transduction mechanisms	Rust resistance kinase Lr10 [Vitis vinifera]
37		c91313.graph_c3	[T]	Signal transduction mechanisms	Molecular Function: protein kinase activity (GO:0004672);; Molecular Function: ATP binding (GO:0005524);; Cellular Component: integral component of membrane (GO:0016021);; Biological Process: recognition of pollen (GO:0048544);;	K13416|2.7e-54|adu:107481750|K13416 brassinosteroid insensitive 1-associated receptor kinase 1 [EC:2.7.10.1 2.7.11.1] | (RefSeq) BRASSINOSTEROID INSENSITIVE 1-associated receptor kinase 1 isoform X1	--	--	Protein kinase domain;; Protein tyrosine and serine/threonine kinase;; S-locus glycoprotein domain;; D-mannose binding lectin	G-type lectin S-receptor-like serine/threonine-protein kinase LECRK2 OS=Oryza sativa subsp. indica OX=39946 GN=LECRK2 PE=2 SV=1	Uncharacterized protein OS=Nyssa sinensis OX=561372 GN=F0562_005728 PE=4 SV=1	T	Signal transduction mechanisms	G-type lectin S-receptor-like serine/threonine-protein kinase LECRK1 [Syzygium oleosum]
38	Isoflavonoid biosynthesis	c78960.graph_c0	[I]	Lipid transport and metabolism	Molecular Function: hydrolase activity (GO:0016787);;	K13258|1.2e-37|ccaj:109794824|K13258 2-hydroxyisoflavanone dehydratase [EC:4.2.1.105] | (RefSeq) 2-hydroxyisoflavanone dehydratase-like	[V]	Defense mechanisms	alpha/beta hydrolase fold;; Steryl acetyl hydrolase;; Carboxylesterase family	Probable carboxylesterase 17 OS=Arabidopsis thaliana OX=3702 GN=CXE17 PE=1 SV=1	Abhydrolase_3 domain-containing protein OS=Fagus sylvatica OX=28930 GN=FSB_LOCUS4017 PE=4 SV=1	V	Defense mechanisms	hypothetical protein CMV_019652 [Castanea mollissima]
39	Selenocompound metabolism	c87508.graph_c0	[E]	Amino acid transport and metabolism	Molecular Function: catalytic activity (GO:0003824);; Biological Process: transsulfuration (GO:0019346);; Molecular Function: pyridoxal phosphate binding (GO:0030170);;	K01761|1.6e-213|han:110923540|K01761 methionine-gamma-lyase [EC:4.4.1.11] | (RefSeq) methionine gamma-lyase-like	[E]	Amino acid transport and metabolism	Cys/Met metabolism PLP-dependent enzyme;; Aminotransferase class I and II;; Aminotransferase class-V	Methionine gamma-lyase OS=Arabidopsis thaliana OX=3702 GN=MGL PE=1 SV=1	Uncharacterized protein OS=Nyssa sinensis OX=561372 GN=F0562_007808 PE=3 SV=1	E	Amino acid transport and metabolism	hypothetical protein F0562_007808 [Nyssa sinensis]
40		c88038.graph_c2	--	--	Cellular Component: cell wall (GO:0005618);; Molecular Function: manganese ion binding (GO:0030145);; Molecular Function: nutrient reservoir activity (GO:0045735);; Cellular Component: apoplast (GO:0048046);;	K00384|1.0e-15|vvi:109124153|K00384 thioredoxin reductase (NADPH) [EC:1.8.1.9] | (RefSeq) thioredoxin reductase 1-like	--	--	Cupin;; Cupin domain	Germin-like protein subfamily 1 member 14 OS=Arabidopsis thaliana OX=3702 GN=At5g39110 PE=3 SV=1	Germin-like protein OS=Gossypium tomentosum OX=34277 GN=ES332_D11G291400v1 PE=3 SV=1	S	Function unknown	hypothetical protein ES319_D11G274900v1 [Gossypium barbadense]
41	Carotenoid biosynthesis	c75976.graph_c0	[Q]	Secondary metabolites biosynthesis, transport and catabolism	Molecular Function: oxidoreductase activity, acting on single donors with incorporation of molecular oxygen, incorporation of two atoms of oxygen (GO:0016702);; Molecular Function: metal ion binding (GO:0046872);;	K09840|8.4e-272|vvi:100232942|K09840 9-cis-epoxycarotenoid dioxygenase [EC:1.13.11.51] | (RefSeq) NCED1, NCED3; 9-cis-epoxycarotenoid dioxygenase 1	[Q]	Secondary metabolites biosynthesis, transport and catabolism	Retinal pigment epithelial membrane protein	9-cis-epoxycarotenoid dioxygenase NCED1, chloroplastic OS=Solanum lycopersicum OX=4081 GN=NCED1 PE=1 SV=2	9-cis-epoxycarotenoid dioxygenase OS=Paeonia ostii OX=459177 GN=NCED1 PE=2 SV=1	Q	Secondary metabolites biosynthesis, transport and catabolism	9-cis-epoxycarotenoid dioxygenase [Paeonia ostii]
42	Glycerolipid metabolism	c83196.graph_c0	[M]	Cell wall/membrane/envelope biogenesis	Biological Process: glycolipid biosynthetic process (GO:0009247);; Cellular Component: chloroplast envelope (GO:0009941);; Molecular Function: transferase activity, transferring glycosyl groups (GO:0016757);; Biological Process: sulfolipid biosynthetic process (GO:0046506);; Molecular Function: UDP-sulfoquinovose:DAG sulfoquinovosyltransferase activity (GO:0046510);;	K06119|1.7e-219|vvi:100259616|K06119 sulfoquinovosyltransferase [EC:2.4.1.-] | (RefSeq) sulfoquinovosyl transferase SQD2	[MOI]	--	Glycosyl transferases group 1;; Glycosyl transferases group 1;; Glycosyltransferase Family 4;; Glycosyl transferase 4-like domain;; Glycosyl transferases group 1;; Glycosyl transferase 4-like	Sulfoquinovosyl transferase SQD2 OS=Arabidopsis thaliana OX=3702 GN=SQD2 PE=1 SV=1	Uncharacterized protein OS=Vitis vinifera OX=29760 GN=VIT_08s0007g01940 PE=4 SV=1	--	--	PREDICTED: sulfoquinovosyl transferase SQD2 isoform X2 [Vitis vinifera]
43	Histidine metabolism	c85087.graph_c2	[R]	General function prediction only	Molecular Function: protein binding (GO:0005515);; Biological Process: regulation of carbohydrate metabolic process (GO:0006109);; Biological Process: response to stress (GO:0006950);; Biological Process: organelle organization (GO:0006996);; Biological Process: cell communication (GO:0007154);; Biological Process: biological_process (GO:0008150);; Biological Process: cellular response to starvat…	K14152|7.9e-65|cpep:111783531|K14152 phosphoribosyl-ATP pyrophosphohydrolase / phosphoribosyl-AMP cyclohydrolase / histidinol dehydrogenase [EC:3.6.1.31 3.5.4.19 1.1.1.23] | (RefSeq) uncharacterized protein LOC111783531	--	--	Tetratricopeptide repeat;; Tetratricopeptide repeat;; Tetratricopeptide repeat;; Tetratricopeptide repeat	Protein SULFUR DEFICIENCY-INDUCED 2 OS=Arabidopsis thaliana OX=3702 GN=At1g04770 PE=2 SV=1	TPR_REGION domain-containing protein OS=Davidia involucrata OX=16924 GN=Din_035988 PE=4 SV=1	S	Function unknown	hypothetical protein F0562_035185 [Nyssa sinensis]
44	Biosynthesis of amino acids	c66542.graph_c0	[E]	Amino acid transport and metabolism	Molecular Function: asparagine synthase (glutamine-hydrolyzing) activity (GO:0004066);; Molecular Function: ATP binding (GO:0005524);; Biological Process: asparagine biosynthetic process (GO:0006529);; Biological Process: glutamine metabolic process (GO:0006541);;	K01953|5.3e-146|vvi:100241610|K01953 asparagine synthase (glutamine-hydrolysing) [EC:6.3.5.4] | (RefSeq) asparagine synthetase [glutamine-hydrolyzing]-like	[E]	Amino acid transport and metabolism	Asparagine synthase	Asparagine synthetase [glutamine-hydrolyzing] 1 OS=Arabidopsis thaliana OX=3702 GN=ASN1 PE=2 SV=2	Asparagine synthetase [glutamine-hydrolyzing] OS=Vitis vinifera OX=29760 PE=2 SV=1	E	Amino acid transport and metabolism	Asparagine synthetase [glutamine-hydrolyzing] 1 [Vitis vinifera]
45		c85087.graph_c2	[R]	General function prediction only	Molecular Function: protein binding (GO:0005515);; Biological Process: regulation of carbohydrate metabolic process (GO:0006109);; Biological Process: response to stress (GO:0006950);; Biological Process: organelle organization (GO:0006996);; Biological Process: cell communication (GO:0007154);; Biological Process: biological_process (GO:0008150);; Biological Process: cellular response to starvat…	K14152|7.9e-65|cpep:111783531|K14152 phosphoribosyl-ATP pyrophosphohydrolase / phosphoribosyl-AMP cyclohydrolase / histidinol dehydrogenase [EC:3.6.1.31 3.5.4.19 1.1.1.23] | (RefSeq) uncharacterized protein LOC111783531	--	--	Tetratricopeptide repeat;; Tetratricopeptide repeat;; Tetratricopeptide repeat;; Tetratricopeptide repeat	Protein SULFUR DEFICIENCY-INDUCED 2 OS=Arabidopsis thaliana OX=3702 GN=At1g04770 PE=2 SV=1	TPR_REGION domain-containing protein OS=Davidia involucrata OX=16924 GN=Din_035988 PE=4 SV=1	S	Function unknown	hypothetical protein F0562_035185 [Nyssa sinensis]
46	Endocytosis	c91477.graph_c0	--	--	Molecular Function: nucleic acid binding (GO:0003676);; Biological Process: DNA integration (GO:0015074);;	K01528|2.1e-129|lja:Lj0g3v0199559.2|K01528 dynamin 1/3 [EC:3.6.5.5] | (RefSeq) Lj0g3v0199559.2; -	[R]	General function prediction only	Reverse transcriptase (RNA-dependent DNA polymerase)	Retrovirus-related Pol polyprotein from transposon RE1 OS=Arabidopsis thaliana OX=3702 GN=RE1 PE=2 SV=1	Retrovirus-related Pol polyprotein from transposon RE1 OS=Vitis vinifera OX=29760 GN=RE1_1547 PE=4 SV=1	K	Transcription	Retrovirus-related Pol polyprotein from transposon RE1 [Vitis vinifera]
47	Arginine and proline metabolism	c79624.graph_c0	--	--	Molecular Function: molecular_function (GO:0003674);; Molecular Function: catalytic activity (GO:0003824);; Molecular Function: adenosylmethionine decarboxylase activity (GO:0004014);; Cellular Component: cellular_component (GO:0005575);; Cellular Component: intracellular (GO:0005622);; Cellular Component: obsolete cell (GO:0005623);; Cellular Component: cytoplasm (GO:0005737);; Cellular Componen…	K01611|1.2e-153|qsu:112015969|K01611 S-adenosylmethionine decarboxylase [EC:4.1.1.50] | (RefSeq) S-adenosylmethionine decarboxylase proenzyme-like	[T]	Signal transduction mechanisms	Adenosylmethionine decarboxylase;; S-adenosyl-l-methionine decarboxylase leader peptide	S-adenosylmethionine decarboxylase proenzyme OS=Catharanthus roseus OX=4058 GN=SAMDC PE=1 SV=1	Adenosylmethionine decarboxylase OS=Morella rubra OX=262757 GN=CJ030_MR6G018073 PE=3 SV=1	T	Signal transduction mechanisms	S-adenosylmethionine decarboxylase proenzyme-like [Quercus suber]
48	Protein processing in endoplasmic reticulum	c71278.graph_c0	[O]	Posttranslational modification, protein turnover, chaperones	Biological Process: response to reactive oxygen species (GO:0000302);; Biological Process: protein folding (GO:0006457);; Biological Process: response to heat (GO:0009408);; Biological Process: response to salt stress (GO:0009651);; Biological Process: response to hydrogen peroxide (GO:0042542);; Molecular Function: protein self-association (GO:0043621);; Molecular Function: unfolded protein bind…	K13993|2.6e-48|pavi:110764812|K13993 HSP20 family protein | (RefSeq) 17.4 kDa class III heat shock protein	[O]	Posttranslational modification, protein turnover, chaperones	Hsp20/alpha crystallin family	17.4 kDa class III heat shock protein OS=Arabidopsis thaliana OX=3702 GN=HSP17.4B PE=2 SV=1	SHSP domain-containing protein OS=Prunus persica OX=3760 GN=PRUPE_3G034800 PE=3 SV=1	O	Posttranslational modification, protein turnover, chaperones	17.4 kDa class III heat shock protein [Prunus avium]
49	Ubiquitin mediated proteolysis	c77239.graph_c0	[T]	Signal transduction mechanisms	Molecular Function: ubiquitin-protein transferase activity (GO:0004842);;	K10260|9.2e-17|mpp:MICPUCDRAFT_56233|K10260 F-box and WD-40 domain protein 7 | (RefSeq) WD40 repeat protein	[S]	Function unknown	U-box domain;; Armadillo/beta-catenin-like repeat;; Zinc-finger of the MIZ type in Nse subunit;; Armadillo-like	U-box domain-containing protein 18 OS=Arabidopsis thaliana OX=3702 GN=PUB18 PE=1 SV=1	RING-type E3 ubiquitin transferase OS=Davidia involucrata OX=16924 GN=Din_042628 PE=4 SV=1	S	Function unknown	PREDICTED: U-box domain-containing protein 19 [Vitis vinifera]
50		c78426.graph_c0	[DZ]	--	--	K10615|1.6e-15|ppp:112282946|K10615 E3 ubiquitin-protein ligase HERC4 [EC:2.3.2.26] | (RefSeq) probable E3 ubiquitin-protein ligase HERC4 isoform X1	[S]	Function unknown	Regulator of chromosome condensation (RCC1) repeat;; Regulator of chromosome condensation (RCC1) repeat	Ultraviolet-B receptor UVR8 OS=Arabidopsis thaliana OX=3702 GN=UVR8 PE=1 SV=1	Regulator of chromosome condensation, RCC1 OS=Corchorus capsularis OX=210143 GN=CCACVL1_25089 PE=4 SV=1	I	Lipid transport and metabolism	PREDICTED: ultraviolet-B receptor UVR8 isoform X1 [Theobroma cacao]
51	Photosynthesis	c83507.graph_c0	--	--	Molecular Function: RNA binding (GO:0003723);; Biological Process: mRNA processing (GO:0006397);; Biological Process: tRNA processing (GO:0008033);; Biological Process: RNA splicing (GO:0008380);; Cellular Component: chloroplast (GO:0009507);;	K02703|6.1e-205|aly:32283147|K02703 photosystem II P680 reaction center D1 protein [EC:1.10.3.9] | (RefSeq) psbA, B9N47_pgp099; photosystem II protein D1	--	--	MatK/TrnK amino terminal region;; Type II intron maturase;; Photosynthetic reaction centre protein	Maturase K OS=Paeonia suffruticosa OX=45171 GN=matK PE=3 SV=1	Maturase K OS=Paeonia delavayi OX=40707 GN=matK PE=3 SV=1	C	Energy production and conversion	maturase K [Paeonia potaninii]
52	Cyanoamino acid metabolism	c86019.graph_c0	[E]	Amino acid transport and metabolism	Biological Process: glutathione catabolic process (GO:0006751);; Molecular Function: glutathione hydrolase activity (GO:0036374);;	K18592|6.9e-251|nnu:104600041|K18592 gamma-glutamyltranspeptidase / glutathione hydrolase / leukotriene-C4 hydrolase [EC:2.3.2.2 3.4.19.13 3.4.19.14] | (RefSeq) gamma-glutamyltranspeptidase 1-like	[E]	Amino acid transport and metabolism	Gamma-glutamyltranspeptidase	Glutathione hydrolase 1 OS=Arabidopsis thaliana OX=3702 GN=GGT1 PE=2 SV=1	gamma-glutamyltranspeptidase 1-like OS=Nelumbo nucifera OX=4432 GN=LOC104600041 PE=4 SV=1	E	Amino acid transport and metabolism	PREDICTED: gamma-glutamyltranspeptidase 1-like [Nelumbo nucifera]
53		c86345.graph_c0	--	--	Molecular Function: UDP-glycosyltransferase activity (GO:0008194);;	K16266|2.8e-144|mesc:110627793|K16266 cyanohydrin UDP-glucosyltransferase [EC:2.4.1.-] | (RefSeq) linamarin synthase 2	[GC]	--	UDP-glucoronosyl and UDP-glucosyl transferase	Linamarin synthase 2 OS=Manihot esculenta OX=3983 GN=UGT85K5 PE=1 SV=1	Glycosyltransferase OS=Davidia involucrata OX=16924 GN=Din_022735 PE=3 SV=1	--	--	PREDICTED: 7-deoxyloganetin glucosyltransferase-like [Vitis vinifera]
54	Oxidative phosphorylation	c68720.graph_c0	[C]	Energy production and conversion	Biological Process: mitochondrial electron transport, NADH to ubiquinone (GO:0006120);; Molecular Function: NADH dehydrogenase (ubiquinone) activity (GO:0008137);; Cellular Component: integral component of membrane (GO:0016021);; Cellular Component: mitochondrial membrane (GO:0031966);; Biological Process: ATP synthesis coupled electron transport (GO:0042773);; Biological Process: oxidation-reduc…	K03881|2.0e-45|csl:CospCoM_p06|K03881 NADH-ubiquinone oxidoreductase chain 4 [EC:7.1.1.2] | (RefSeq) nad4; NADH dehydrogenase subunit 4	[C]	Energy production and conversion	NADH-ubiquinone/plastoquinone oxidoreductase chain 4L;; NADH-ubiquinone oxidoreductase chain 4, amino terminus	NADH-ubiquinone oxidoreductase chain 4 OS=Marchantia polymorpha OX=3197 GN=ND4 PE=3 SV=2	NADH-ubiquinone oxidoreductase chain 4 OS=Cyanophora paradoxa OX=2762 GN=nad4 PE=3 SV=1	C	Energy production and conversion	NADH dehydrogenase subunit IV [Sphaerothecum destruens]
55		c88403.graph_c5	[C]	Energy production and conversion	Molecular Function: cytochrome-c oxidase activity (GO:0004129);; Cellular Component: mitochondrion (GO:0005739);; Cellular Component: integral component of membrane (GO:0016021);; Biological Process: aerobic electron transport chain (GO:0019646);;	K02262|5.9e-79|csl:CospCoM_p10|K02262 cytochrome c oxidase subunit 3 | (RefSeq) cox3; cytochrome c oxidase subunit 3	[C]	Energy production and conversion	ATP synthase protein 8	Cytochrome c oxidase subunit 3 OS=Marchantia polymorpha OX=3197 GN=COX3 PE=3 SV=2	Cytochrome c oxidase subunit 3 OS=Rhodomonas salina OX=52970 GN=cox3 PE=3 SV=1	C	Energy production and conversion	cytochrome c oxidase subunit 3 [Rhodomonas salina]
56	Arachidonic acid metabolism	c84027.graph_c0	[QV]	--	Molecular Function: monooxygenase activity (GO:0004497);; Molecular Function: iron ion binding (GO:0005506);; Cellular Component: integral component of membrane (GO:0016021);; Molecular Function: oxidoreductase activity, acting on paired donors, with incorporation or reduction of molecular oxygen (GO:0016705);; Molecular Function: heme binding (GO:0020037);;	K07425|5.5e-156|ccaj:109816127|K07425 long-chain fatty acid omega-monooxygenase [EC:1.14.14.80] | (RefSeq) cytochrome P450 CYP72A219-like isoform X1	[QI]	--	Cytochrome P450	Cytochrome P450 CYP72A219 OS=Panax ginseng OX=4054 PE=2 SV=1	Cytochrome P450, putative OS=Theobroma cacao OX=3641 GN=TCM_020827 PE=3 SV=1	Q	Secondary metabolites biosynthesis, transport and catabolism	cytochrome P450 CYP72A219-like [Herrania umbratica]
57		c86019.graph_c0	[E]	Amino acid transport and metabolism	Biological Process: glutathione catabolic process (GO:0006751);; Molecular Function: glutathione hydrolase activity (GO:0036374);;	K18592|6.9e-251|nnu:104600041|K18592 gamma-glutamyltranspeptidase / glutathione hydrolase / leukotriene-C4 hydrolase [EC:2.3.2.2 3.4.19.13 3.4.19.14] | (RefSeq) gamma-glutamyltranspeptidase 1-like	[E]	Amino acid transport and metabolism	Gamma-glutamyltranspeptidase	Glutathione hydrolase 1 OS=Arabidopsis thaliana OX=3702 GN=GGT1 PE=2 SV=1	gamma-glutamyltranspeptidase 1-like OS=Nelumbo nucifera OX=4432 GN=LOC104600041 PE=4 SV=1	E	Amino acid transport and metabolism	PREDICTED: gamma-glutamyltranspeptidase 1-like [Nelumbo nucifera]
58	Riboflavin metabolism	c90398.graph_c2	[GR]	--	Molecular Function: hydrolase activity (GO:0016787);;	K20884|4.2e-68|nsy:104242377|K20884 riboflavin kinase / FMN hydrolase [EC:2.7.1.26 3.1.3.102] | (RefSeq) bifunctional riboflavin kinase/FMN phosphatase-like	[R]	General function prediction only	Haloacid dehalogenase-like hydrolase;; haloacid dehalogenase-like hydrolase;; haloacid dehalogenase-like hydrolase;; Riboflavin kinase	Bifunctional riboflavin kinase/FMN phosphatase OS=Arabidopsis thaliana OX=3702 GN=FHY PE=1 SV=1	Uncharacterized protein OS=Camellia sinensis var. sinensis OX=542762 GN=TEA_013736 PE=4 SV=1	S	Function unknown	bifunctional riboflavin kinase/FMN phosphatase-like [Camellia sinensis]
59	Pentose and glucuronate interconversions	c80869.graph_c0	--	--	Molecular Function: polygalacturonase activity (GO:0004650);; Cellular Component: extracellular region (GO:0005576);; Biological Process: carbohydrate metabolic process (GO:0005975);; Biological Process: cell wall organization (GO:0071555);;	K01184|1.8e-33|pxb:103935608|K01184 polygalacturonase [EC:3.2.1.15] | (RefSeq) polygalacturonase-like	--	--	Glycosyl hydrolases family 28	Probable polygalacturonase At2g43860 OS=Arabidopsis thaliana OX=3702 GN=At2g43860 PE=2 SV=1	Uncharacterized protein OS=Carpinus fangiana OX=176857 GN=FH972_008506 PE=3 SV=1	G	Carbohydrate transport and metabolism	polygalacturonase-like [Pistacia vera]
60		c88874.graph_c1	--	--	Cellular Component: integral component of membrane (GO:0016021);;	K01728|2.4e-17|zju:107419134|K01728 pectate lyase [EC:4.2.2.2] | (RefSeq) pectate lyase 1-like	--	--	Domain of unknown function (DUF4220);; Protein of unknown function, DUF594	--	DUF4220 domain-containing protein OS=Carpinus fangiana OX=176857 GN=FH972_020774 PE=4 SV=1	S	Function unknown	uncharacterized protein LOC112009408 [Quercus suber]
61	Peroxisome	c86492.graph_c0	[Q]	Secondary metabolites biosynthesis, transport and catabolism	Biological Process: lipid metabolic process (GO:0006629);; Molecular Function: fatty-acyl-CoA reductase (alcohol-forming) activity (GO:0080019);; Molecular Function: alcohol-forming fatty acyl-CoA reductase activity (GO:0102965);;	K13356|1.8e-136|sind:105162476|K13356 alcohol-forming fatty acyl-CoA reductase [EC:1.2.1.84] | (RefSeq) fatty acyl-CoA reductase 2	[I]	Lipid transport and metabolism	Male sterility protein;; Male sterility protein	Fatty acyl-CoA reductase 2, chloroplastic OS=Arabidopsis thaliana OX=3702 GN=FAR2 PE=1 SV=2	Fatty acyl-CoA reductase OS=Vitis vinifera OX=29760 GN=FAR2_10 PE=3 SV=1	I	Lipid transport and metabolism	hypothetical protein CMV_020472 [Castanea mollissima]
62	Phenylpropanoid biosynthesis	c69881.graph_c0	[M]	Cell wall/membrane/envelope biogenesis	Molecular Function: catalytic activity (GO:0003824);;	K09753|3.5e-71|cqi:110684970|K09753 cinnamoyl-CoA reductase [EC:1.2.1.44] | (RefSeq) cinnamoyl-CoA reductase 1-like	[V]	Defense mechanisms	NAD dependent epimerase/dehydratase family;; 3-beta hydroxysteroid dehydrogenase/isomerase family;; GDP-mannose 4,6 dehydratase;; NAD(P)H-binding;; Male sterility protein;; Polysaccharide biosynthesis protein;; NmrA-like family	Cinnamoyl-CoA reductase 1 OS=Oryza sativa subsp. japonica OX=39947 GN=CCR1 PE=1 SV=1	Epimerase domain-containing protein OS=Citrus clementina OX=85681 GN=CICLE_v10001855mg PE=4 SV=1	V	Defense mechanisms	cinnamoyl-CoA reductase 2 [Citrus clementina]
63		c81936.graph_c0	--	--	Molecular Function: peroxidase activity (GO:0004601);; Cellular Component: extracellular region (GO:0005576);; Biological Process: response to oxidative stress (GO:0006979);; Molecular Function: heme binding (GO:0020037);; Biological Process: hydrogen peroxide catabolic process (GO:0042744);; Molecular Function: metal ion binding (GO:0046872);;	K00430|3.8e-146|tcc:18592677|K00430 peroxidase [EC:1.11.1.7] | (RefSeq) peroxidase 12	--	--	Peroxidase	Peroxidase 12 OS=Arabidopsis thaliana OX=3702 GN=PER12 PE=1 SV=1	Peroxidase (Fragment) OS=Davidia involucrata OX=16924 GN=Din_039786 PE=3 SV=1	Q	Secondary metabolites biosynthesis, transport and catabolism	PREDICTED: peroxidase 12 [Theobroma cacao]
64		c85889.graph_c0	--	--	Molecular Function: peroxidase activity (GO:0004601);; Cellular Component: extracellular region (GO:0005576);; Biological Process: response to oxidative stress (GO:0006979);; Molecular Function: heme binding (GO:0020037);; Biological Process: hydrogen peroxide catabolic process (GO:0042744);; Molecular Function: metal ion binding (GO:0046872);;	K00430|1.9e-08|mus:103973438|K00430 peroxidase [EC:1.11.1.7] | (RefSeq) peroxidase A2-like	--	--	--	--	Peroxidase OS=Selaginella moellendorffii OX=88036 GN=SELMODRAFT_138810 PE=3 SV=1	Q	Secondary metabolites biosynthesis, transport and catabolism	hypothetical protein AQUCO_00900240v1 [Aquilegia coerulea]
65	N-Glycan biosynthesis	c64420.graph_c0	--	--	Molecular Function: beta-1,4-mannosylglycoprotein 4-beta-N-acetylglucosaminyltransferase activity (GO:0003830);; Biological Process: protein N-linked glycosylation (GO:0006487);; Cellular Component: integral component of membrane (GO:0016021);;	K00737|2.8e-162|hbr:110673072|K00737 beta-1,4-mannosyl-glycoprotein beta-1,4-N-acetylglucosaminyltransferase [EC:2.4.1.144] | (RefSeq) uncharacterized protein LOC110673072 isoform X1	--	--	Glycosyltransferase family 17	--	Glycosyl transferase, family 17 OS=Corchorus capsularis OX=210143 GN=CCACVL1_24924 PE=4 SV=1	S	Function unknown	Glycosyl transferase, family 17 [Corchorus olitorius]
66	Inositol phosphate metabolism	c87892.graph_c6	--	--	Molecular Function: hydrolase activity (GO:0016787);; Biological Process: phosphatidylinositol dephosphorylation (GO:0046856);;	K24221|6.3e-218|vvi:100267737|K24221 type I inositol polyphosphate 5-phosphatase IP5P1/2 [EC:3.1.3.56] | (RefSeq) type I inositol polyphosphate 5-phosphatase 2	[U]	Intracellular trafficking, secretion, and vesicular transport	Endonuclease/Exonuclease/phosphatase family;; Peroxidase	Type I inositol polyphosphate 5-phosphatase 2 OS=Arabidopsis thaliana OX=3702 GN=IP5P2 PE=1 SV=2	IPPc domain-containing protein OS=Nyssa sinensis OX=561372 GN=F0562_007978 PE=3 SV=1	T	Signal transduction mechanisms	hypothetical protein F0562_007978 [Nyssa sinensis]
67	Cysteine and methionine metabolism	c79624.graph_c0	--	--	Molecular Function: molecular_function (GO:0003674);; Molecular Function: catalytic activity (GO:0003824);; Molecular Function: adenosylmethionine decarboxylase activity (GO:0004014);; Cellular Component: cellular_component (GO:0005575);; Cellular Component: intracellular (GO:0005622);; Cellular Component: obsolete cell (GO:0005623);; Cellular Component: cytoplasm (GO:0005737);; Cellular Componen…	K01611|1.2e-153|qsu:112015969|K01611 S-adenosylmethionine decarboxylase [EC:4.1.1.50] | (RefSeq) S-adenosylmethionine decarboxylase proenzyme-like	[T]	Signal transduction mechanisms	Adenosylmethionine decarboxylase;; S-adenosyl-l-methionine decarboxylase leader peptide	S-adenosylmethionine decarboxylase proenzyme OS=Catharanthus roseus OX=4058 GN=SAMDC PE=1 SV=1	Adenosylmethionine decarboxylase OS=Morella rubra OX=262757 GN=CJ030_MR6G018073 PE=3 SV=1	T	Signal transduction mechanisms	S-adenosylmethionine decarboxylase proenzyme-like [Quercus suber]
68		c87508.graph_c0	[E]	Amino acid transport and metabolism	Molecular Function: catalytic activity (GO:0003824);; Biological Process: transsulfuration (GO:0019346);; Molecular Function: pyridoxal phosphate binding (GO:0030170);;	K01761|1.6e-213|han:110923540|K01761 methionine-gamma-lyase [EC:4.4.1.11] | (RefSeq) methionine gamma-lyase-like	[E]	Amino acid transport and metabolism	Cys/Met metabolism PLP-dependent enzyme;; Aminotransferase class I and II;; Aminotransferase class-V	Methionine gamma-lyase OS=Arabidopsis thaliana OX=3702 GN=MGL PE=1 SV=1	Uncharacterized protein OS=Nyssa sinensis OX=561372 GN=F0562_007808 PE=3 SV=1	E	Amino acid transport and metabolism	hypothetical protein F0562_007808 [Nyssa sinensis]
69	Tropane, piperidine and pyridine alkaloid biosynthesis	c90309.graph_c0	[IQR]	--	Cellular Component: integral component of membrane (GO:0016021);; Molecular Function: oxidoreductase activity (GO:0016491);;	K08081|1.9e-101|cic:CICLE_v10012221mg|K08081 tropinone reductase I [EC:1.1.1.206] | (RefSeq) hypothetical protein	[R]	General function prediction only	Enoyl-(Acyl carrier protein) reductase;; short chain dehydrogenase;; KR domain	Tropinone reductase homolog OS=Datura stramonium OX=4076 PE=2 SV=1	Uncharacterized protein OS=Davidia involucrata OX=16924 GN=Din_032431 PE=4 SV=1	Q	Secondary metabolites biosynthesis, transport and catabolism	hypothetical protein F0562_016285 [Nyssa sinensis]
70	Glutathione metabolism	c74492.graph_c0	[O]	Posttranslational modification, protein turnover, chaperones	Molecular Function: glutathione transferase activity (GO:0004364);;	K00799|2.0e-82|tcc:108660439|K00799 glutathione S-transferase [EC:2.5.1.18] | (RefSeq) probable glutathione S-transferase	[O]	Posttranslational modification, protein turnover, chaperones	Glutathione S-transferase, N-terminal domain;; Glutathione S-transferase, N-terminal domain;; Glutathione S-transferase, N-terminal domain;; Glutathione S-transferase, C-terminal domain;; Glutathione S-transferase, C-terminal domain	Glutathione transferase GST 23 OS=Zea mays OX=4577 PE=2 SV=1	Putative glutathione S-transferase isoform X2 OS=Davidia involucrata OX=16924 GN=Din_003110 PE=4 SV=1	O	Posttranslational modification, protein turnover, chaperones	hypothetical protein F0562_035286 [Nyssa sinensis]
71		c86019.graph_c0	[E]	Amino acid transport and metabolism	Biological Process: glutathione catabolic process (GO:0006751);; Molecular Function: glutathione hydrolase activity (GO:0036374);;	K18592|6.9e-251|nnu:104600041|K18592 gamma-glutamyltranspeptidase / glutathione hydrolase / leukotriene-C4 hydrolase [EC:2.3.2.2 3.4.19.13 3.4.19.14] | (RefSeq) gamma-glutamyltranspeptidase 1-like	[E]	Amino acid transport and metabolism	Gamma-glutamyltranspeptidase	Glutathione hydrolase 1 OS=Arabidopsis thaliana OX=3702 GN=GGT1 PE=2 SV=1	gamma-glutamyltranspeptidase 1-like OS=Nelumbo nucifera OX=4432 GN=LOC104600041 PE=4 SV=1	E	Amino acid transport and metabolism	PREDICTED: gamma-glutamyltranspeptidase 1-like [Nelumbo nucifera]
72	Cutin, suberine and wax biosynthesis	c86492.graph_c0	[Q]	Secondary metabolites biosynthesis, transport and catabolism	Biological Process: lipid metabolic process (GO:0006629);; Molecular Function: fatty-acyl-CoA reductase (alcohol-forming) activity (GO:0080019);; Molecular Function: alcohol-forming fatty acyl-CoA reductase activity (GO:0102965);;	K13356|1.8e-136|sind:105162476|K13356 alcohol-forming fatty acyl-CoA reductase [EC:1.2.1.84] | (RefSeq) fatty acyl-CoA reductase 2	[I]	Lipid transport and metabolism	Male sterility protein;; Male sterility protein	Fatty acyl-CoA reductase 2, chloroplastic OS=Arabidopsis thaliana OX=3702 GN=FAR2 PE=1 SV=2	Fatty acyl-CoA reductase OS=Vitis vinifera OX=29760 GN=FAR2_10 PE=3 SV=1	I	Lipid transport and metabolism	hypothetical protein CMV_020472 [Castanea mollissima]
73	Taurine and hypotaurine metabolism	c86019.graph_c0	[E]	Amino acid transport and metabolism	Biological Process: glutathione catabolic process (GO:0006751);; Molecular Function: glutathione hydrolase activity (GO:0036374);;	K18592|6.9e-251|nnu:104600041|K18592 gamma-glutamyltranspeptidase / glutathione hydrolase / leukotriene-C4 hydrolase [EC:2.3.2.2 3.4.19.13 3.4.19.14] | (RefSeq) gamma-glutamyltranspeptidase 1-like	[E]	Amino acid transport and metabolism	Gamma-glutamyltranspeptidase	Glutathione hydrolase 1 OS=Arabidopsis thaliana OX=3702 GN=GGT1 PE=2 SV=1	gamma-glutamyltranspeptidase 1-like OS=Nelumbo nucifera OX=4432 GN=LOC104600041 PE=4 SV=1	E	Amino acid transport and metabolism	PREDICTED: gamma-glutamyltranspeptidase 1-like [Nelumbo nucifera]

## Sheet: NCBI comparison results
	#ID	Sequence	KEGG_annotation	nr_annotation	NCBI	Whether NCBI comparison results are consistent with KEGG annotation results	Query Cover	E value	Per. Ident
Circadian rhythm - plant	c70450.graph_c0	ATGATGGAAGAATTGGCGGTTTCTGAATCTATGGCTCTTCAGGATCAGGATGGGAGCATT TATACAAGCACTGTTGTCCTGGCTGGCAACCAAATTTCATCGAATGGTGGGCTCAATTCT GTAACTTCTGTCCAACTAAAAGAGCAATTTTATCCTGCAGATGACAATTCTCCCAAGATA AGGAAACCATACACAATTACAAAACAGAGAGAAAGATGGATGGAAGAAGAGCATAAGAAA TTCATTGAAGCTTTAAAACTTTATGGTCGGTCTTGGCGACGGATAGAAGAGCATGTGGGC ACCAAAACGGCGGTTCAGATTAGGAGCCATGCTCAAAAGTTCTTCTCCAAGGTGGTTCGT GAATCAAGTGGCAGCAACACAAGCTCATTGGAA…	K12133|1.0e-36|ppp:112280611|K12133 MYB-related transcription factor LHY | (RefSeq) uncharacterized protein LOC112280611	PREDICTED: protein REVEILLE 1 [Vitis vinifera]	protein REVEILLE 1	√	0.97	4×10-134	0.5337
	c70837.graph_c0	ATGCGTACTATTTGTGACGCTTGTGAAAGCGCCGCGGCAATCCTCTTTTGCGCTGCGGAT GAGGCTGCCCTCTGCCGCTCCTGCGACGACAAGGTTCACATGTGTAACAAGCTTGCTAGC CGGCATGTACGAGTTGGACTTGCGAGCCCCAGTGGTGTTCCGCGCTGTGACATATGTGAA AATGCACCTGCTTTCTTTTACTGTGAGATAGATGGAACTTCCCTATGTTTGCAATGTGAT ATGATTGTACATGTTGGTGGTAAAAGGACTCATGGAAGATATCTCCTACTGAGACAGAGA GTTGAGTTTCCTGGGGATAAACCGGGTCAGTTTGATGACCCAACCTCACAACCCATGGAT CCAGCTGACAAGCAGAGGGGACAAAATCAGTCA…	K12135|7.5e-06|thj:104802991|K12135 zinc finger protein CONSTANS | (RefSeq) zinc finger protein CONSTANS-LIKE 2-like	zf-B_box domain-containing protein [Cephalotus follicularis]	Zinc finger, B-box	√	0.97	5×10-103	0.7923
	c83340.graph_c1	TACAACAATTACAATGTCAACCAGCCCCGTCATTTCTGTAAAGGTTGTCAGAGATATTGG ACTGCTGGGGGTAGCATGCGTAATGTGCCAGTGGGAGCTGGCCGCCGTAAGAACAAGAAC TCTGCCATAAATTATCATCATATGACCATCTCAGAAGCTCTCCAAGCGGCTCAAATTGAT GTTCCAATTGGAGCCTTTCATGCTGCTTTTGAAAACAAAGGATCAGCAGTTCTCAACTTT GGTTCAGATGCTTCCCTTTCTGAATCCATGGCTTCTGGTTTAAATATCGCAGAGAAAACT ATGTGGAATGGTACTCCAAATGTGTTTGGACGTACCAAGAAACAAACACCAGTTTCTTAC AGAGTTAGAGAAAGTGGAGACGACCATTCAAGT…	K16222|1.2e-38|csat:104726841|K16222 Dof zinc finger protein DOF5.5 | (RefSeq) cyclic dof factor 1-like	cyclic dof factor 3 isoform X1 [Gossypium australe]	cyclic dof factor 3-like	√	0.99	5×10-114	0.576
	c83958.graph_c0	ATGATCAAGGAGGAGAGTGGTTGTAGAAGAGATGGTTGGGCACGTGTGTGCGATACATGC CGGTCGGCAGCGTGCACGGTGTACTGCCGAGCTGATTCGGCGTATCTGTGCACCGGATGC GATGCTCGTATCCACGCTGCCAACCAGGTGGCCTCTCGCCACGAGCGTGTGAGGGTGTGC GAGGCCTGTGAGCGCGCACCTGCAGCTTTCATATGCAAAGCCGATGCAGCATCGCTCTGT GCTACTTGCGATGCAGATATCCACTCTGCCAACCCTCTAGCGCGACGCCACCACCGTGTT CCGATTCTGCCCACATCTGGTTGCCTTTATGGCCCTTCAGCTACTGACCAGGGCGGGACG GTGGTAGGGCAGCCAGCTCATGAAGAAGATGGG…	K12135|8.1e-42|thj:104802991|K12135 zinc finger protein CONSTANS | (RefSeq) zinc finger protein CONSTANS-LIKE 2-like	hypothetical protein VITISV_035527 [Vitis vinifera]	zinc finger protein CONSTANS-LIKE 2	√	0.98	6×10-100	0.6866
	c84340.graph_c1	ATGGCGAATATATCAACACCTACCGATAGTTCAGCCAAGAAGGTGAGGAAACCTTATACC ATTACTAAGTCCAGAGAAAGCTGGACTGAAGAAGAGCACGACAAGTTCCTGGAAGCTCTT CAACTATTTGACCGTGACTGGAAGAAAATTGAAGATTTTGTAGGTTCAAAGACTGTGATT CAGATTCGAAGTCATGCCCAGAAATACTTTTTGAAGGTCCAAAAGAATGGAGCGGTGGCA CATGTACCACCACCTCGACCTAAGCGCAAAGCTTCTCATCCGTACCCACAGAAGGCATCC AAAAATGTTTTATTGCCATTGCAATCATCCGTGGCTTATCCATCTTCATTGAGTTCCCTT GCTCCTGGATATTCTTTATGGGATGACACTTCC…	K12133|1.7e-26|ppp:112280611|K12133 MYB-related transcription factor LHY | (RefSeq) uncharacterized protein LOC112280611	hypothetical protein MANES_09G079800 [Manihot esculenta]	protein REVEILLE 8-like isoform X2	√	0.89	2×10-133	0.8492
	c89148.graph_c0	ATGGACACCTATTCCTGTGGTCATGATGCCGTTACTAAGACGAGGAAACCGTACACAATT ACCAAGCAACGAGAGCGATGGACGGAAGAGGAGCATAATAGGTTCCTAGAGGCCTTGAAA CTCTATGGTCGAGCTTGGCAGCGCATAGAAGAACATATAGGAACAAAGACTGCTGTGCAG ATCAGAAGTCATGCACAGAAATTCTTTACAAAGTTGGAGAAGGAGGCTACGGTTAATGGT GTTCCAGTAGGACAAAGTATTGACATTGACATTCCGCCTCCACGGCCCAAAAGGAAACCA AGTAATCCTTATCCTCGAAAGCCTGCACATATATGTCAGGACGGGGATTTATCTTCTTCA ATTTCTAGTTTGTGCCCTGCTGGTAAACAAATA…	K12133|1.1e-113|vvi:100250535|K12133 MYB-related transcription factor LHY | (RefSeq) protein LHY	PREDICTED: protein LHY isoform X3 [Vitis vinifera]	protein LHY-like isoform X4	√	0.8	3×10-65	0.5089
Plant hor-mone signal transduction	c41494.graph_c0	ATGGCAAGAATGGTTCAAGAGGAAGGCTCATCATCTGTAACATCATCGCCTCTTCAGTTC TTCTCCATGATGTCACTTTCTCCTGGGCTAGGTTCCCCATACCCATGGCTGAGGGATCTG AAATCTGAGGATAGGGGTTTGTGTCTAATACATCTTCTTGTTGCTTGTGCTAACCATGTT GCTGCGGGCAGTGTTGAGAATGCAAATATTGGCCTCGAGCATATTGTCCACCTTGCCTCC ACCGATGGCGATACGATGCAGCGTATTGCTTCTTACTTCACTGAGGCACTGGCTGACCGG ATGCTTAAAAGTTGGCCTGGTTTGCATAAAGCTTTAAATTCCACCAAATTATCCTCAATC TCTGAAGAAATTCTTGTTCAAAAATTGTTCTTT…	K14494|2.6e-12|lang:109329934|K14494 DELLA protein | (RefSeq) DELLA protein GAI-like	hypothetical protein EZV62_017233 [Acer yangbiense]	scarecrow-like protein 3	√	1	2×10-99	0.8938
	c53132.graph_c0	ATGCAGGATGATAAGAAGATGAAAGTGAAGAAGGGATTTCTTGCTGTTCGAGTCGGATCG GAAGAAGAAGATGGCGGATTCCAACGATTTGTCATCCCCATATCATACCTTTACCACCCT CTCTTCAAGCGCCTCCTTGAAAAAGCTCAAGAGGTTTATGGGTTTCACACCACCGGGCCC TTAAGGCTGCCCTGTAGTGTGGACGATTTTCTTCATCTCCGTTGGCGGATTGAGAGGGAG GACCACCGTCAGCACCACCAGCATCACCACCACCACCATTTTTCAAGCGCTTTGTCGTTT CACTCTTGTTGA	K14488|3.1e-41|vvi:100259386|K14488 SAUR family protein | (RefSeq) auxin-responsive protein SAUR32-like	PREDICTED: auxin-responsive protein SAUR32-like [Vitis vinifera]	auxin-responsive protein SAUR32-like	√	0.99	6×10-51	0.8544
	c71307.graph_c0	ATGGAGTGGAACTCAAGAACTCCGTCGGACTGGGACTGGGAGAGCTTAGTGGTGTTCAGCGCGAAAGCAG TTCAAATTCCCAAACAGTTACAATCTTCAAATCATGACATTGAAGGGGATGGAGGTATTGACAATGGATC TGTGTACTCATCTGGATGTGGCGGTTTCTCTGGCTCTGATTTGGGGCATGGCTCTTCGTCCAAGAGCTCC CTCTCAGCTTCTGCTGATTCTTCTTTGAAGGAGGGAATGCATTCATTTAAGCCTGTTGATTGCTTTCCTA TAAATTCTAGTGAGAAGAAAGAGTTGACCAGCGGGGACGGTACTAGGAACTTTCCAATTTTAGGTGACTC TGTAGCATCTGGCGTACCGATGATTGGATTAAAGCTCGGTAAGC…	K13415|1.7e-19|mdm:103413440|K13415 protein brassinosteroid insensitive 1 [EC:2.7.10.1 2.7.11.1] | (RefSeq) uncharacterized protein LOC103413440 isoform X1	promoter-binding protein SPL10 [Vitis vinifera]	squamosa-binding protein-like 10	×	0.99	0	0.9871
	c86094.graph_c1	GCTGCAGCTCATGCTGCTGCAAACAACAGTCCGTTTACCATATTTTACAATCCAAGGGCC AGCCCCTCCGAGTTTGTGGTTCCATTAGCCAAGTATAATAAAGCAATGTATACCCAAGTT TCACTTGGCATGCGATTTAGAATGATGTTTGAGACTGAGGAATCGGGTGTACGCCGGTAT ATGGGTACAGTCACTGGTATTAGTGATTTGGATCCTGTGCGATGGAAAAATTCACAGTGG CGCAATCTTCAGGTTGGATGGGATGAATCAACTGCTGGTGAGCGGCCCAGCCGAGTCTCG ATTTGGGAAATTGAGCCCGTTGTAACTCCTTTCTATTTATGTCCTCCACCCCCATTTTTC AGAACAAAGTTCCCTAAGTCAGGGTTTCCAGAT…	K14486|7.3e-119|vvi:100257618|K14486 auxin response factor | (RefSeq) auxin response factor 7	AUX_IAA domain-containing protein/B3 domain-containing protein/Auxin_resp domain-containing protein [Cephalotus follicularis]	auxin response factor 19	√	0.7	7×10-124	0.8372
	c91193.graph_c0	ATGGCAGAAGTGGGCACTATTGGTAGAACATACCCTATAAATCTAGTTAGGTTTTATGGT TTCTGCTATGACAACTTGATGAGTGCGCTTGTATACGAATGCATGGAAAATGGTTCACTT GACAAATACTTGTTCACAAACACACAAACACATGAGTGGGAAAAGCTGCAAGATGTCGCT ATTGGCACGGCCAGAGGTATAGCCTACTTGCACGAAGAATGCCAACAAAGGATCATTCAC TATGACATAAAGCCAGGTAATATCCTTCTGGACGCAAATTTCTTTCCTAAGGTTGCAGAT TTTGGGCTTGCAAAGCTTTGTAATAGGGACAACACTCACGTTTCTATGACGGGATACAGA GGGACTCCTGGTTATTCTGCACCAGAGTTTTTG…	K13416|1.3e-36|adu:107481749|K13416 brassinosteroid insensitive 1-associated receptor kinase 1 [EC:2.7.10.1 2.7.11.1] | (RefSeq) BRASSINOSTEROID INSENSITIVE 1-associated receptor kinase 1-like isoform X1	Rust resistance kinase Lr10 [Vitis vinifera]	rust resistance kinase Lr10-like	×	0.99	7×10-172	0.7713
	c91313.graph_c3	ATGGGATACACACCGGGTTACCTATGTATTAGGGGCAGTGGCCAACTGCTTTTACTCAAC ACCACCGATTTCACGCCAATCGAGACGTTGATTGGTCCATTTTTTACCAATAACGGCACA ACAATTTACCATGTAACTGTGGACTATGATGGGGTCTTCCGCTTGTATTCTCATATCTTA GATTCAAAAGGTGACTACAAAACCAAGATTGAGTGGAAAGCACCTGATGATTTGTGTGTA GTGAAGAACTTCTGTGGCTTTAACAGCTATTGCACCTTCAACGACGATCAACCCTTGTGT CGCTGTCTTCCTGGTTCGACTTTTGTTGATCCCAATCAAAACTGCAGTGGCTGTGAGACG ACATCCACCAAAGAACTATGCAAAATTGGGGAA…	K13416|2.7e-54|adu:107481750|K13416 brassinosteroid insensitive 1-associated receptor kinase 1 [EC:2.7.10.1 2.7.11.1] | (RefSeq) BRASSINOSTEROID INSENSITIVE 1-associated receptor kinase 1 isoform X1	G-type lectin S-receptor-like serine/threonine-protein kinase LECRK1 [Syzygium oleosum]	G-type lectin S-receptor-like serine/threonine-protein kinase LECRK3	×	0.98	0	0.6203
	c91922.graph_c0	ATGTTTAGCCAGTTAAACCAACTTAAGGTGCTAGACCTTTCCAACAACAGGCTGAGTGGT TCCATTCCAAATGATCTTTGGAACTGCTCCCATATGTACTACTTAAACCTGGGTAAAAAT TATCTGACTGGTACCATTTCCCTTCAAATCGGTAACCTCTATTCACTACAAACTATTGAC CTCAGTGGTAACTTGATCAACGGAGAGATACCTCCCACACTCGGGTATTTAACCAACTTA CATTTTTTAAATCTGTCTCACAATAATTTCTCCGGTACTATTCCAGATTCAATCTCTCTA TGGCTGTACCTGTATTCTGGCAGCTTTGACTTGTCATACAATAAAGATCTATGTTGTGAC ACATATGCCACTGATTTTCCTCGTTGCTCTCAT…	K13415|1.6e-120|han:110929858|K13415 protein brassinosteroid insensitive 1 [EC:2.7.10.1 2.7.11.1] | (RefSeq) systemin receptor SR160-like	MDIS1-interacting receptor like kinase 2-like [Quercus suber]	MDIS1-interacting receptor like kinase 2-like	×	0.99	1×10-175	0.5549
starch and sucrose metabolism	c67297.graph_c0	TTTGCTTGGCATTCTTTCTTTCTAATGGCTAAATTCTCTTTACCTGCTTCAACTTCTTCC TTGTTTGCTACAATGCTGCTTCTTCTTGGGCTGCTGATATCTAGCCTAGACTTAACAGGT GCCCAGATAGGCGTGTGTTACGGAATGCTTGGCAATGACCTACCAAGTCGACCTGATGTT GTTGCTCTCTATAAGCAGCATAACATCAGACGAATGCGCATATATGATCCGGACCGAGAG ACCCTTCAAGCCCTTAGAGGCTCCAACATTGAGCTCATGATAGGTGTCTCAAATCCTGAC CTTCAAAATATAGCTTCTGATCAAGCCAAGGCAAATACATGGGTCCAAAACAACATTAAA AACTATGCTGATGTGAATTTCAAGTACATCGCT…	K19891|1.5e-58|ath:AT2G01630|K19891 glucan endo-1,3-beta-glucosidase 1/2/3 [EC:3.2.1.39] | (RefSeq) O-Glycosyl hydrolases family 17 protein	glucan endo-1,3-beta-glucosidase, acidic-like isoform X1 [Camellia sinensis]	glucan endo-1,3-beta-glucosidase, acidic-like	√	0.88	2×10-158	0.6988
	c82355.graph_c0	ATGGTTTCAAGGTCTTCAAGTTTTTTGGACTTGGCATCTGAGAATTTTATGGATTTCCCT CAAACTCCTAGAAACCTTCCAAGAGTGATGACTGTTCGTGGAATCATCTCAGACGCAGAT GGTGATGGAAGTAATGATGAAGATTCAGATGTTCACTCACCCATGTGCCGTGAGAAAAAA ATTATAGTGGCAAATTTTCTCCCTATACATGCTCAAAAGAATTTAGAAACTTCCACATGG TGCTTCAGCTTTGATGAGGATTCACTTTTGTTACAGATGAAGGATGGATTTTCATCTGAA ACTGATGTTGTGTATGTGGGGTCTCTAAAAATTGATGTAGATGCCAGTGAACAAGATGAA GTTGCTCAGAAATTGCTCGAAGGTTTTAATTGT…	K16055|0.0e+00|vvi:100251811|K16055 trehalose 6-phosphate synthase/phosphatase [EC:2.4.1.15 3.1.3.12] | (RefSeq) probable alpha,alpha-trehalose-phosphate synthase [UDP-forming] 9	PREDICTED: probable alpha,alpha-trehalose-phosphate synthase [UDP-forming] 9 [Vitis vinifera]	TPS8	√	0.99	0	0.9491
	c84316.graph_c3	ATGACGAAGCAAAATGTGGTGGTCTGCGATACCCAATCTGCTATCGACATGGCCATTACT GTGGCTGTGACCAATTCTTCACTTTTCACCCCTGCAGCACACAAGCCCCCGGTGGCACCC GGTGGTTATATGGCCATTTCAAGAAATCTCAAGAACCTCGAAATTGGAAGTGGGGATAGA ATTAACTCGTGGGTCGACTCAATGAGAGCTTCATCTCCCACCCATATCAAATCCGTACCT TCTCTTTCAAATGAACAGAGCTCTTGGCTTAATTGTCACCCATCAGCCCTGAATACGTTT GAGAAGATAATTGATGCTTCCAAGGGGAAGCAAATTGTCATGTTTCTTGACTATGATGGA ACTCTTTCCCCCATAGTCGACGATCCAGATCGA…	K01087|3.9e-175|mesc:110627838|K01087 trehalose 6-phosphate phosphatase [EC:3.1.3.12] | (RefSeq) probable trehalose-phosphate phosphatase J	probable trehalose-phosphate phosphatase J [Manihot esculenta]	probable trehalose-phosphate phosphatase J	√	0.99	0	0.8284
	c82355.graph_c0	ATGGTTTCAAGGTCTTCAAGTTTTTTGGACTTGGCATCTGAGAATTTTATGGATTTCCCT CAAACTCCTAGAAACCTTCCAAGAGTGATGACTGTTCGTGGAATCATCTCAGACGCAGAT GGTGATGGAAGTAATGATGAAGATTCAGATGTTCACTCACCCATGTGCCGTGAGAAAAAA ATTATAGTGGCAAATTTTCTCCCTATACATGCTCAAAAGAATTTAGAAACTTCCACATGG TGCTTCAGCTTTGATGAGGATTCACTTTTGTTACAGATGAAGGATGGATTTTCATCTGAA ACTGATGTTGTGTATGTGGGGTCTCTAAAAATTGATGTAGATGCCAGTGAACAAGATGAA GTTGCTCAGAAATTGCTCGAAGGTTTTAATTGT…	K16055|0.0e+00|vvi:100251811|K16055 trehalose 6-phosphate synthase/phosphatase [EC:2.4.1.15 3.1.3.12] | (RefSeq) probable alpha,alpha-trehalose-phosphate synthase [UDP-forming] 9	PREDICTED: probable alpha,alpha-trehalose-phosphate synthase [UDP-forming] 9 [Vitis vinifera]	TPS8	√	0.99	0	0.9491
